# Supplementary material for: The Establishment of a Sheep Embryo Genomic Selection System
Source: Int J Mol Sci. 2025 Oct 7;26(19):9738. doi: 10.3390/ijms26199738 (PMC12525284; doi:10.3390/ijms26199738)
Supplement: Supplementary file 1 [file ijms-26-09738-s001.zip]

Archive with 1 entries (1 files):
- ijms-3896350-supplementary.pdf
